# Supplementary material for: Leveraging Symptom Search Data to Understand Disparities in US Mental Health Care: Demographic Analysis of Search Engine Trace Data
Source: JMIR Ment Health. 2023 Jan 30;10:e43253. doi: 10.2196/43253 (PMC9926343; doi:10.2196/43253)
Supplement: Multimedia Appendix 1 [file mental_v10i1e43253_app1.txt]

Alcoholism
Amnesia
Anxiety
Asperger syndrome
Attention deficit hyperactivity disorder
Auditory hallucination
Avoidant personality disorder
Binge eating
Blushing
Clouding of consciousness
Compulsive behavior
Compulsive hoarding
Confusion
Dementia
Depersonalization
Depression
Dysphoria
Fatigue
Generalized anxiety disorder
Grandiosity
Guilt
Hypersomnia
Hypochondriasis
Hypomania
Impulsivity
Insomnia
Major depressive disorder
Manic Disorder
Mood disorder
Mood swing
Night terror
Panic attack
Paranoia
Psychosis
Rumination
Self-harm
Sexual dysfunction
Shyness
Sleep deprivation
Sleep disorder
Suicidal ideation
Tic
Hyperventilation
Yawn
Dizziness
Lightheadedness
Hot flash
Excessive daytime sleepiness
Cataplexy
Dyspareunia
Nausea
Sensitivity to sound
Photophobia
Chronic pain
Weakness
Muscle weakness
Blurred vision
Shivering
Chorea
Headache
Fibromyalgia
Tremor
Tachycardia
Palpitations
Myalgia
Eye strain
Arthralgia
Chest pain
Night sweats
Onychorrhexis
Xerostomia
